# Supplementary material for: Environmental Factors Modulate the Electronic Transitions and Molecular Vibrations of Lycopene: A Spectroscopy Perspective
Source: Molecules. 2026 Jul 3;31(13):2358. doi: 10.3390/molecules31132358 (PMC13363628; doi:10.3390/molecules31132358)
Supplement: Supplementary file 1 [file molecules-31-02358-s001.zip]

Archive with 1 entries (1 files):
- molecules-4356652-supplementary.pdf
